# Supplementary material for: Photo-Mechanical Response Dynamics of Liquid Crystal Elastomer Linear Actuators
Source: Materials (Basel). 2020 Jun 30;13(13):2933. doi: 10.3390/ma13132933 (PMC7372473; doi:10.3390/ma13132933)
Supplement: Supplementary file 1 [file materials-13-02933-s001.zip]

Archive with 1 entries (1 files):
- materials-836282-supplementary.avi
